# Supplementary material for: Preoperative differentiation of borderline and malignant ovarian tumors using interpretable machine learning
Source: J Ovarian Res. 2026 Apr 15;19:225. doi: 10.1186/s13048-026-02062-5 (PMC13321952; doi:10.1186/s13048-026-02062-5)
Supplement: Supplementary file 1 — Supplementary Material 1. [file 13048_2026_2062_MOESM1_ESM.xlsx]

## Sheet: Biomarkers VS Abreviation
Biomarker	Biomarker Name
MPV	Mean platelet volume
BASO#	Basophil Cell Count
PHOS	phosphorus
GLU.	glucose
CA72-4	Carbohydrate antigen 72-4
K	kalium
AST	Aspartate aminotransferase
BASO%	Basophil Cell ratio
Mg	magnesium
CL	chlorine
CEA	Carcinoembryonic antigen
EO#	eosinophil count
CA19-9	Carbohydrate antigen 19-9
ALB	albumin
IBIL	Indirect bilirubin
GGT	Gama glutamyltransferasey
MCH	Mean corpuscular hemoglubin
GLO	globulin
ALT	Alanine aminotransferase
DBIL	direct bilirubin
RDW	red blood cell distribution width
PDW	Platelet distribution width
CREA	creatinine
AFP	alpha-fetoprotein
HGB	hemoglobin
Na	Natrium
HE4	human epididymis protein 4
LYM#	lymphocyte count
CA125	Carbohydrate antigen 125
BUN	blood urea nitrogen
LYM%	lymphocyte ratio
Ca	calcium
AG	Anion gap
MONO#	mononuclear cell count
PLT	platelet count
NEU	neutrophil ratio
EO%	eosinophil ratio
TP	Total protein
UA	urie acid
RBC	Red blood cell count
PCT	thrombocytocrit
CO2CP	carban dioxide-combining Power
TBIL	total bilirubin
HCT	hematocrit
MONO%	monocyte ratio
MCV	mean corpuscular volume
ALP	Alkaline phosphatase

## Sheet: Biomarker List and Description
Abreviation	Biomarker Name	Sample type	Instrument	Method	Lower limit	Upper Limit	Unit
MPV	Mean platelet volume	full blood	Sysmex XE-2100	Calculation method	7.4	12.5	fL
BASO#	Basophil Cell Count	full blood	Sysmex XE-2100	FCM with semiconductor laser	0	0.06	10^9/L
PHOS	phosphorus	serum	Beckman Coulter AU5800	Phosphomolyase method	0.7	1.62	mmol/l
GLU.	glucose	serum	Beckman Coulter AU5800	Glucose oxidase method	3.9	6.1	mmol/l
CA72-4	Carbohydrate antigen 72-4	serum	Roche Cobas 8000	ECLIA	0	7	U/ml
K	kalium	serum	Beckman Coulter AU5800	ion selective electrode method	3.5	5.3	mmol/l
AST	Aspartate aminotransferase	serum	Beckman Coulter AU5800	MDH method	6	40	u/l
BASO%	Basophil Cell ratio	full blood	Sysmex XE-2100	Calculation method	0	1	%
Mg	magnesium	serum	Beckman Coulter AU5800	XB-I method	0.73	1.3	mmol/l
CL	chlorine	serum	Beckman Coulter AU5800	ion selective electrode method	99	110	mmol/l
CEA	Carcinoembryonic antigen	serum	Roche Cobas 8000	ECLIA	0	5	ng/ml
EO#	eosinophil count	full blood	Sysmex XE-2100	FCM with semiconductor laser	0.02	0.52	10^9/L
CA19-9	Carbohydrate antigen 19-9	serum	Roche Cobas 8000	ECLIA	0	37	U/ml
ALB	albumin	serum	Beckman Coulter AU5800	bromcresol green method	35	55	g/l
IBIL	Indirect bilirubin	serum	Beckman Coulter AU5800	Calculation	2	15	umol/L
GGT	Gama glutamyltransferasey	serum	Beckman Coulter AU5800	Rate method	3	73	u/l
MCH	Mean corpuscular hemoglubin	full blood	Sysmex XE-2100	Calculation method	27	34	Pg
GLO	globulin	serum	Beckman Coulter AU5800	Calculation	20	40	g/l
ALT	Alanine aminotransferase	serum	Beckman Coulter AU5800	Lactate dehydrogenase method	1	45	u/l
DBIL	direct bilirubin	serum	Beckman Coulter AU5800	Vanadate oxidation	1.5	7	umol/l
RDW	red blood cell distribution width	full blood	Sysmex XE-2100	Calculation method	10.6	15.5	%
PDW	Platelet distribution width	full blood	Sysmex XE-2100	Calculation method	15.5	18.1	%
CREA	creatinine	serum	Beckman Coulter AU5800	Jaffe method	44	144	umol/l
AFP	alpha-fetoprotein	serum	Roche Cobas 8000	ECLIA	0	7	ng/ml
HGB	hemoglobin	full blood	Sysmex XE-2100	SLS-Hemoglobin method	110	150	g/l
Na	Natrium	serum	Beckman Coulter AU5800	ion selective electrode method	137	147	mmol/l
HE4	human epididymis protein 4	serum	Roche Cobas 8000	ECLIA	0	140	pmol/L
LYM#	lymphocyte count	full blood	Sysmex XE-2100	FCM with semiconductor laser	1.1	3.2	10^9/L
CA125	Carbohydrate antigen 125	serum	Roche Cobas 8000	ECLIA	0	35	U/ml
BUN	blood urea nitrogen	serum	Beckman Coulter AU5800	Urease-glutamic acid dehydrogenase	1.7	8.3	mmol/l
LYM%	lymphocyte ratio	full blood	Sysmex XE-2100	Calculation method	20	50	%
Ca	calcium	serum	Beckman Coulter AU5800	Arsenazo III method	1.12	1.32	mmol/l
AG	Anion gap	serum	Beckman Coulter AU5800	Calculation	8	30	mmol/l
MONO#	mononuclear cell count	full blood	Sysmex XE-2100	FCM with semiconductor laser	0.1	0.6	10^9/L
PLT	platelet count	full blood	Sysmex XE-2100	Hydrodynamic Focusing DC method	125	350	10^9/L
NEU	neutrophil ratio	full blood	Sysmex XE-2100	Calculation method	40	75	%
EO%	eosinophil ratio	full blood	Sysmex XE-2100	Calculation method	0.02	0.52	10^9/L
TP	Total protein	serum	Beckman Coulter AU5800	Biuret method	60	82	g/l
UA	urie acid	serum	Beckman Coulter AU5800	Urease method	90	450	μmol/l
RBC	Red blood cell count	full blood	Sysmex XE-2100	Hydrodynamic Focusing DC method	3.5	5.5	10^12/L
PCT	thrombocytocrit	full blood	Sysmex XE-2100	Calculation method	0.114	0.282	L/L
CO2CP	carban dioxide-combining Power	serum	Beckman Coulter AU5800	Enzymatic method	18	30	mmol/l
TBIL	total bilirubin	serum	Beckman Coulter AU5800	Vanadate oxidation	4	19	μmol/l
HCT	hematocrit	full blood	Sysmex XE-2100	Hydrodynamic Focusing DC method	0.35	0.45	L/L
MONO%	monocyte ratio	full blood	Sysmex XE-2100	Calculation method	3	10	%
MCV	mean corpuscular volume	full blood	Sysmex XE-2100	Calculation method	82	100	fL
ALP	Alkaline phosphatase	serum	Beckman Coulter AU5800	NPP substrate-AMP buffer method	25	130	u/l
